# Supplementary material for: Enhancing Antibiotic Efficacy with Natural Compounds: Synergistic Activity of Tannic Acid and Nerol with Commercial Antibiotics against Pathogenic Bacteria
Source: Plants (Basel). 2024 Sep 28;13(19):2717. doi: 10.3390/plants13192717 (PMC11479191; doi:10.3390/plants13192717)
Supplement: Supplementary file 1 [file plants-13-02717-s001.zip]

Archive with 1 entries (1 files):
- plants-3142681-supplementary.pdf
